# Supplementary material for: Analysis of the Static Behavior of a Single Tree on a Finite Element Model
Source: Plants (Basel). 2021 Jun 24;10(7):1284. doi: 10.3390/plants10071284 (PMC8309158; doi:10.3390/plants10071284)
Supplement: Supplementary file 1 [file plants-10-01284-s001.zip]

Archive with 2 entries (2 files):
- FEM_tilia_updated_v2.esad
- Ttransparency_Phyton_script.rtf
